# Supplementary material for: Improving Nanosilica Fluidization by Premixing with Geldart A and B Particles: A Detailed Region-Wise Study
Source: Nanomaterials (Basel). 2025 May 29;15(11):822. doi: 10.3390/nano15110822 (PMC12156467; doi:10.3390/nano15110822)
Supplement: Supplementary file 1 [file nanomaterials-15-00822-s001.zip]

Archive with 1 entries (1 files):
- nanomaterials-3637856-supplementary.mp4
